# Supplementary material for: Maximizing Collagen Yield from Underutilized Lumpfish (Cyclopterus lumpus) Skins by Optimizing Pre-Cleaning and Extraction Methods
Source: Mar Drugs. 2024 Nov 22;22(12):525. doi: 10.3390/md22120525 (PMC11678093; doi:10.3390/md22120525)
Supplement: Supplementary file 1 [file marinedrugs-22-00525-s001.zip]

Archive with 1 entries (1 files):
- marinedrugs-3296651-supplementary.pdf
